# Supplementary material for: The Biostimulant, Potassium Humate Ameliorates Abiotic Stress in Arabidopsis thaliana by Increasing Starch Availability
Source: Int J Mol Sci. 2023 Jul 28;24(15):12140. doi: 10.3390/ijms241512140 (PMC10418871; doi:10.3390/ijms241512140)
Supplement: Supplementary file 1 [file ijms-24-12140-s001.zip]

Archive with 1 entries (1 files):
- ijms-2516883-supplementary.pdf
